# Supplementary material for: Development of Urdu version of Chronic Respiratory Disease Questionnaire Self-Administered Standardized (CRQ-SAS); validity and reliability analysis in COPD patients
Source: PLoS One. 2023 Dec 28;18(12):e0293981. doi: 10.1371/journal.pone.0293981 (PMC10754428; doi:10.1371/journal.pone.0293981)
Supplement: S1 File — (ZIP) [file pone.0293981.s001.zip]

Archive with 1 entries (1 files):
- CRQ-SAS Data Set.xlsx
