# Supplementary material for: Development of Urdu version of Chronic Respiratory Disease Questionnaire Self-Administered Standardized (CRQ-SAS); validity and reliability analysis in COPD patients
Source: PLoS One. 2023 Dec 28;18(12):e0293981. doi: 10.1371/journal.pone.0293981 (PMC10754428; doi:10.1371/journal.pone.0293981)
Supplement: S1 File — (ZIP) [file pone.0293981.s001.zip › CRQ-SAS Data Set.xlsx]

## Sheet: CRQ-SAS Diseased
Patient.ID	Type.of.Patient	Age	Gender	Weight	Height.m	FEV1	FEV.FVC.Ratio	MRC.Dyspnea.Scale	CPOD.Grade	SG0	SG1	SG2	SG3	SG4	SG5	SG6	SG7	SG8	SG9a	SG9b	SG9c	SG9d	SG9e	SG10a	SG10b	SG10c	SG10d	SG10e	SG10f	SG11a	SG11b	SG11c	SG11d	SG11e	SG11f	SG11g	SG12a	SG12b	SG12c	SG12d	SG12e	SG12f	SG12g	SG12h	SG13a	SG13b	SG13c	SG13d	SG13e
2	2	50	2	67	151	41	88	4	3	5	1	1	1	2	1	2	0	1	1	1	1	1	1	1	1	1	1	1	1	1	1	1	1	1	1	1	1	1	1	1	1	1	1	1	1	1	1	1	1
3	2	70	1	80	167	27	89	4	4	5	1	1	1	1	1	2	1	1	1	1	1	1	1	1	1	1	1	1	1	1	1	1	1	1	1	1	1	1	1	1	1	1	1	1	1	1	1	1	1
4	2	73	1	82	170	25	88	4	4	5	1	1	1	1	1	1	0	1	1	1	1	1	1	1	1	1	0	1	1	1	0	1	1	1	1	1	1	1	1	1	1	1	1	1	1	1	1	1	1
7	2	58	1	78	174	48	71	4	3	4	1	1	1	2	1	2	1	1	1	1	1	1	1	1	1	1	1	1	1	1	1	1	1	1	1	1	1	1	1	1	1	1	1	1	1	1	1	1	1
12	2	64	1	82	170	27	88	4	4	5	1	1	1	1	1	1	1	1	1	1	1	1	1	1	1	1	1	1	1	1	1	1	1	1	1	1	1	1	1	1	1	1	1	1	1	1	1	1	1
17	2	58	1	68	154	39	82	4	3	5	1	1	1	1	1	1	1	1	1	1	1	1	1	1	1	1	1	1	1	1	1	1	1	1	1	1	1	1	1	1	1	1	1	1	1	1	1	1	1
20	2	56	2	48	141	44	82	4	3	5	1	1	1	1	1	1	1	1	1	1	1	1	1	1	1	1	1	1	1	1	1	1	1	1	1	1	1	1	1	1	1	1	1	1	1	1	1	1	1
22	2	72	2	81	169	25	86	4	4	5	1	1	1	1	1	1	0	1	1	1	1	1	1	1	1	1	1	1	1	1	1	1	1	1	1	1	1	1	1	1	1	1	1	1	1	1	1	1	1
29	2	73	1	82	169	27	86	4	4	5	1	1	1	2	1	1	1	1	1	1	1	1	1	1	1	1	1	1	1	1	1	1	1	1	1	1	1	1	1	1	1	1	1	1	1	1	1	1	1
32	2	46	2	66	176	37	92	4	3	5	1	1	1	2	1	1	0	1	1	1	1	1	1	1	1	1	1	1	1	1	1	1	1	1	1	1	1	1	1	1	1	1	1	1	1	1	1	1	1
33	2	77	1	83	173	26	90	4	4	5	1	1	1	1	1	1	0	1	1	1	1	1	1	1	1	1	1	1	1	1	1	1	1	1	1	1	1	1	1	1	1	1	1	1	1	1	1	1	1
55	2	75	2	78	171	26	87	4	4	5	1	1	1	2	1	1	0	1	1	1	1	1	1	1	1	1	1	1	1	1	1	1	1	1	1	1	1	1	1	1	1	1	1	1	1	1	1	1	1
60	2	72	2	82	173	23	85	4	4	5	1	1	1	1	1	1	0	1	1	1	1	1	1	1	1	1	1	1	1	1	1	1	1	1	1	1	1	1	1	1	1	1	1	1	1	1	1	1	1
5	2	67	2	50	155	37	94	4	3	5	1	1	1	2	1	2	1	1	1	1	1	1	1	1	1	1	1	1	1	1	1	1	1	1	1	1	1	1	1	1	1	1	1	1	1	1	1	1	1
6	2	60	2	50	140	47	91	4	3	5	1	1	1	2	1	2	0	1	1	1	1	1	1	1	1	1	1	1	1	1	1	1	1	1	1	1	1	1	1	1	1	1	1	1	1	1	1	1	1
8	2	54	1	75	170	52	74	3	2	4	1	2	2	2	2	2	0	1	1	1	1	1	1	1	1	1	0	1	1	0	0	1	1	1	1	1	1	1	1	1	1	1	1	1	1	1	1	1	1
13	2	51	1	82	175	48	65	4	3	4	1	2	2	2	1	1	1	1	1	1	1	1	1	1	1	1	1	1	1	1	1	1	1	1	1	1	1	1	1	1	1	1	1	1	1	1	1	1	1
16	2	53	2	65	150	40	83	4	3	4	1	2	1	2	1	2	0	2	1	1	1	1	1	1	1	1	0	1	1	1	1	1	1	1	1	1	1	1	1	1	1	1	1	1	1	1	1	1	1
19	2	58	2	79	168	48	69	4	3	5	1	1	1	1	1	1	1	1	1	1	1	1	1	1	1	1	1	1	1	1	1	1	1	1	1	1	1	1	1	1	1	1	1	1	1	1	1	1	1
21	2	70	2	53	157	35	87	4	3	5	1	1	1	1	1	1	0	1	1	1	1	1	1	1	1	1	1	1	1	1	1	1	1	1	1	1	1	1	1	1	1	1	1	1	1	1	1	1	1
23	2	49	2	68	153	40	89	4	3	5	1	1	1	2	1	1	0	1	1	1	1	1	1	1	1	1	1	1	1	1	1	1	1	1	1	1	1	1	1	1	1	1	1	1	1	1	1	1	1
24	2	55	2	80	150	72	95	3	2	4	2	2	2	3	2	2	0	1	0	0	1	1	1	1	1	1	1	1	1	1	1	1	1	1	1	1	1	1	1	1	1	1	1	1	1	1	1	1	1
27	2	51	2	67	154	40	85	4	3	5	1	1	1	1	1	1	0	1	1	1	1	1	1	1	1	1	1	1	1	1	1	1	1	1	1	1	1	1	1	1	1	1	1	1	1	1	1	1	1
34	2	55	1	80	170	49	64	3	3	4	1	2	1	2	1	2	0	1	0	1	1	1	1	1	1	1	1	1	1	1	1	1	1	1	1	1	1	1	1	1	1	1	1	1	1	1	1	1	1
35	2	57	1	77	172	42	72	3	3	4	1	1	1	2	2	1	1	1	1	1	1	1	1	1	1	1	1	0	1	0	0	1	1	1	1	1	1	1	1	1	1	1	1	1	1	1	1	1	1
37	2	55	2	66	154	47	58	3	3	4	1	2	1	2	1	2	0	1	1	1	1	1	1	1	1	1	1	1	1	1	1	1	1	1	1	1	1	1	1	1	1	1	1	1	1	1	1	1	1
41	2	54	2	69	149	44	88	4	3	5	1	1	1	2	1	1	0	1	1	1	1	1	1	1	1	1	1	1	1	1	1	1	1	1	1	1	1	1	1	1	1	1	1	1	1	1	1	1	1
45	2	54	2	65	157	43	86	4	3	4	1	1	1	1	1	1	0	1	1	1	1	1	1	1	1	1	1	1	1	1	0	1	1	1	1	1	1	1	1	1	1	1	1	1	1	1	1	1	1
47	2	50	1	67	155	46	57	3	3	4	1	1	1	2	1	1	0	1	1	1	1	1	1	1	1	1	1	1	1	1	1	1	1	1	1	1	1	1	1	1	1	1	1	1	1	1	1	1	1
49	2	62	2	72	164	45	69	4	3	5	1	1	1	1	1	1	0	1	1	1	1	1	1	1	1	1	1	1	1	1	1	1	1	1	1	1	1	1	1	1	1	1	1	1	1	1	1	1	1
56	2	56	1	80	175	48	72	3	3	5	1	1	1	2	1	1	0	1	1	1	1	1	1	1	1	1	1	1	1	1	1	1	1	1	1	1	1	1	1	1	1	1	1	1	1	1	1	1	1
59	2	60	1	68	154	42	85	4	3	5	1	1	1	1	1	1	0	1	1	1	1	1	1	1	1	1	1	1	1	1	1	1	1	1	1	1	1	1	1	1	1	1	1	1	1	1	1	1	1
9	2	54	1	58	168	70	97	3	2	4	1	2	2	3	2	2	0	1	0	1	1	1	1	1	1	1	0	0	1	0	0	1	1	1	1	1	1	1	1	1	1	1	1	1	1	1	1	1	0
10	2	51	1	62	148	50	60	3	2	4	2	2	2	2	2	2	0	1	0	1	1	1	1	1	1	0	0	1	1	1	1	1	1	1	1	1	1	1	1	1	1	1	1	1	1	1	1	1	1
14	2	59	1	70	160	50	60	2	2	3	2	4	2	3	2	2	0	2	0	0	0	1	1	0	1	0	0	1	1	0	0	1	1	1	1	1	1	1	1	1	1	1	1	1	1	1	1	0	0
15	2	80	2	49	145	54	60	3	2	5	1	1	1	3	1	1	0	1	1	1	1	1	1	1	1	1	1	1	1	1	1	1	1	1	1	1	1	1	1	1	1	1	1	1	1	1	1	1	1
25	2	58	1	60	169	53	91	2	2	4	1	2	2	2	2	2	1	1	0	1	1	1	1	1	1	1	1	1	1	1	1	1	1	1	1	1	1	1	1	1	1	1	1	1	1	1	1	1	1
26	2	54	1	69	150	51	61	3	2	4	1	2	1	3	1	2	0	1	0	1	1	1	1	1	1	1	1	1	1	1	1	1	1	1	1	1	1	1	1	1	1	1	1	1	1	1	1	1	1
28	2	49	1	65	162	74	69	2	2	3	1	2	2	3	2	2	0	1	0	0	0	1	1	1	1	0	0	1	1	1	1	1	1	1	1	1	1	1	1	1	1	1	1	1	1	1	1	1	1
30	2	58	2	83	161	74	94	2	2	4	1	2	2	2	2	2	0	1	1	1	1	1	1	1	1	1	1	1	1	1	1	1	1	1	1	1	1	1	1	1	1	1	1	1	1	1	1	1	1
31	2	59	2	85	163	73	94	3	2	4	1	2	1	1	1	2	0	1	1	1	1	1	1	1	1	1	1	1	1	1	1	1	1	1	1	1	1	1	1	1	1	1	1	1	1	1	1	1	1
36	2	66	2	67	165	50	69	2	2	3	2	2	2	3	2	2	0	1	0	0	0	1	1	1	1	0	0	0	0	0	0	1	0	0	1	1	1	1	1	1	1	1	1	1	1	1	1	0	0
38	2	59	2	68	160	53	64	2	2	3	2	2	2	2	2	2	0	1	0	0	0	1	1	1	1	0	0	1	1	0	0	1	1	1	1	1	1	1	1	1	1	1	1	1	1	1	1	0	0
39	2	71	1	75	176	57	61	1	2	4	1	2	1	2	1	2	0	1	0	0	0	1	1	1	1	0	0	1	1	1	1	1	1	1	1	1	1	1	1	1	1	1	1	1	1	1	1	1	0
40	2	58	2	65	157	53	60	3	2	4	1	2	1	3	2	2	0	1	0	0	1	1	1	1	1	0	0	1	1	1	1	1	1	1	1	1	1	1	1	1	1	1	1	1	1	1	1	1	1
42	2	58	1	71	158	50	90	1	2	3	2	2	2	3	2	2	1	1	0	0	0	1	1	1	1	0	0	1	1	0	1	1	1	1	1	1	0	0	1	1	1	1	1	1	1	1	1	0	0
48	2	61	1	70	169	53	90	1	2	4	2	2	2	3	2	2	0	1	0	0	0	1	1	1	1	0	0	1	1	1	1	1	1	1	1	1	1	1	0	1	1	1	1	1	1	1	1	0	0
51	2	58	2	81	160	73	93	2	2	4	1	1	1	3	2	2	0	1	0	1	1	1	1	1	1	0	0	1	1	1	1	1	1	1	1	1	1	1	1	1	1	1	1	1	1	1	1	1	0
52	2	57	2	85	166	65	85	3	2	4	1	2	1	2	2	2	0	1	1	1	1	1	1	1	1	0	0	1	1	1	1	1	1	1	1	1	1	1	1	1	1	1	1	1	1	1	1	1	0
53	2	61	2	65	158	54	86	1	2	4	1	2	1	3	2	2	0	1	0	0	1	1	1	1	1	0	0	0	1	0	1	1	1	1	1	1	1	1	1	1	1	1	1	1	1	1	1	0	0
58	2	55	2	63	149	46	62	3	3	4	1	2	2	3	1	1	0	1	1	1	1	1	1	1	1	1	1	1	1	1	1	1	1	1	1	1	1	1	1	1	1	1	1	1	1	1	1	1	1
65	1	50	2	70	162	NA	NA	NA	NA	2	5	4	5	5	2	3	1	2	0	0	0	1	1	0	0	1	1	0	0	0	1	0	1	0	1	0	0	0	0	1	1	0	0	1	0	1	0	0	0
1	2	53	1	65	150	50	60	4	2	4	2	1	1	5	1	2	0	1	0	0	0	0	0	1	1	0	0	1	0	0	1	1	1	1	1	1	1	1	1	1	1	1	1	1	1	1	1	1	1
18	2	44	2	51	160	70	78	2	2	3	2	4	2	3	2	2	0	2	0	1	1	1	1	1	1	0	0	1	1	1	1	1	0	1	1	1	1	1	1	1	1	1	1	1	1	1	0	0	0
46	2	52	1	64	151	50	61	2	2	4	1	2	1	2	2	2	0	1	0	0	1	1	1	1	1	0	0	1	1	0	0	1	1	1	1	1	1	1	1	1	1	1	1	1	1	1	1	0	0
50	2	55	2	82	162	71	91	1	2	4	1	2	1	2	2	2	0	1	0	0	0	1	1	1	1	0	0	0	1	1	1	1	1	1	1	1	1	1	1	1	1	1	1	1	1	1	1	0	0
54	2	57	2	70	167	55	84	2	2	4	2	2	2	3	2	2	0	2	0	0	0	1	1	1	0	0	0	0	1	0	1	1	1	1	1	1	0	0	1	0	1	1	1	1	1	1	1	0	0
57	2	54	1	83	177	53	72	1	2	3	2	2	2	3	2	3	0	2	0	0	0	1	1	1	1	0	0	0	0	0	1	1	0	0	1	1	0	0	0	0	1	1	1	1	1	0	0	0	0
11	2	60	1	84	170	88	88	1	1	3	2	2	2	3	2	3	0	2	0	0	0	1	1	1	1	0	0	0	1	1	1	1	1	1	1	1	1	1	1	1	1	1	1	1	1	0	0	0	0
44	2	60	1	68	169	85	86	1	1	3	2	2	2	3	2	3	0	2	0	0	0	1	1	1	1	0	0	1	1	0	0	1	0	1	1	1	1	1	1	1	1	1	1	1	1	1	0	0	0
62	2	66	1	75	165	76	91	2	2	3	2	4	2	4	2	2	0	2	0	0	1	1	1	1	1	0	0	0	0	0	0	0	0	0	1	0	0	0	1	1	1	1	1	1	0	0	0	0	0
68	1	60	2	80	177	NA	NA	NA	NA	3	4	4	5	3	2	3	1	2	0	0	1	1	1	0	0	1	1	1	1	0	1	0	1	0	1	0	0	0	1	1	1	1	1	1	0	0	0	1	1
118	1	61	1	70	166	NA	NA	NA	NA	3	4	4	5	5	3	4	0	3	0	0	0	1	1	0	0	0	0	0	0	0	0	0	0	0	0	0	0	0	0	0	1	1	1	1	0	0	0	0	0
122	1	55	2	90	170	NA	NA	NA	NA	5	5	5	5	5	2	3	0	2	0	0	0	0	0	0	0	0	0	0	1	0	0	0	0	0	0	0	0	0	0	1	1	0	0	1	0	0	0	0	0
43	2	62	1	81	177	85	89	0	1	2	4	4	5	4	3	3	0	2	0	0	0	0	0	0	0	0	0	0	0	0	0	0	0	0	0	0	0	0	0	0	0	0	0	1	1	0	0	0	0
61	2	56	1	77	157	71	90	1	2	2	4	4	5	5	3	3	0	2	0	0	0	1	1	0	0	0	0	0	0	0	0	0	0	0	0	0	0	0	0	0	1	0	1	0	0	0	0	0	0
64	1	49	2	50	149	NA	NA	NA	NA	3	4	4	5	3	2	3	0	2	0	0	0	1	1	1	1	0	0	0	1	0	1	0	0	0	0	0	0	0	0	0	1	1	1	1	0	0	1	0	0
70	1	50	2	69	157	NA	NA	NA	NA	3	5	5	2	5	3	3	0	3	0	0	1	1	1	0	0	0	0	0	0	0	0	0	0	0	0	0	0	0	0	0	0	0	0	0	0	0	0	0	0
83	1	55	1	89	190	NA	NA	NA	NA	1	5	5	5	5	3	4	0	3	0	0	0	0	0	0	0	0	0	0	0	0	0	0	0	0	0	0	0	0	0	0	0	0	0	0	0	0	0	0	0
86	1	55	2	59	160	NA	NA	NA	NA	1	5	5	5	5	3	4	0	3	0	0	0	0	0	0	0	0	0	0	0	0	0	0	0	0	0	0	0	0	0	0	0	0	0	0	0	0	0	0	0
93	1	51	2	58	164	NA	NA	NA	NA	2	4	4	5	5	3	4	0	3	0	0	0	0	0	0	0	0	0	0	0	0	0	0	0	0	0	0	0	0	0	0	0	0	0	0	0	0	0	0	0
101	1	57	1	70	186	NA	NA	NA	NA	2	5	5	5	5	3	4	0	3	0	0	0	0	0	0	0	0	0	0	0	0	0	0	0	0	0	0	0	0	0	0	0	0	0	0	0	0	0	0	0
105	1	49	2	55	173	NA	NA	NA	NA	1	5	5	5	5	3	4	0	3	0	0	0	0	0	0	0	0	0	0	0	0	0	0	0	0	0	0	0	0	0	0	0	0	0	0	0	0	0	0	0
109	1	51	2	70	166	NA	NA	NA	NA	1	5	5	5	5	3	4	0	3	0	0	0	0	0	0	0	0	0	0	0	0	0	0	0	0	0	0	0	0	0	0	0	0	0	0	0	0	0	0	0
111	1	55	2	55	150	NA	NA	NA	NA	3	4	4	5	5	3	4	0	3	0	0	0	1	1	0	0	0	0	0	0	0	0	0	0	0	0	0	0	0	0	1	1	1	1	1	0	0	0	0	0
116	1	58	2	57	148	NA	NA	NA	NA	2	4	4	5	5	3	4	0	3	0	0	0	0	1	0	0	0	0	0	0	0	0	0	0	0	0	0	0	0	0	0	0	0	1	1	0	0	0	0	0
119	1	65	1	80	177	NA	NA	NA	NA	3	4	4	5	5	3	4	0	3	0	0	0	0	1	0	0	0	0	0	0	0	0	0	0	0	0	0	0	0	0	1	1	1	1	1	0	0	0	0	0
124	1	55	1	88	174	NA	NA	NA	NA	2	5	5	5	5	3	4	0	3	0	0	0	0	0	0	0	0	0	0	0	0	0	0	0	0	0	0	0	0	0	0	0	0	0	0	0	0	0	0	0
66	1	48	2	67	171	NA	NA	NA	NA	2	5	5	5	5	3	4	0	3	0	0	0	1	1	0	0	0	0	0	0	0	0	0	0	0	0	0	0	0	0	0	0	0	0	1	0	0	0	0	0
67	1	45	2	72	152	NA	NA	NA	NA	3	4	4	5	5	3	3	0	3	0	0	0	1	1	0	0	0	0	0	0	0	0	0	0	0	0	0	0	0	0	0	0	0	0	0	0	0	0	0	0
69	1	52	1	80	171	NA	NA	NA	NA	2	5	5	5	5	3	4	0	3	0	0	0	0	0	0	0	0	0	0	0	0	0	0	0	0	0	0	0	0	0	0	0	0	0	0	0	0	0	0	0
72	1	62	1	75	180	NA	NA	NA	NA	2	5	5	5	5	3	4	0	3	0	0	0	0	1	0	0	0	0	0	0	0	0	0	0	0	0	0	0	0	0	0	0	0	0	0	0	0	0	0	0
73	1	48	1	79	186	NA	NA	NA	NA	2	5	5	5	5	3	4	0	3	0	0	0	0	0	0	0	0	0	0	0	0	0	0	0	0	0	0	0	0	0	0	0	0	0	0	0	0	0	0	0
74	1	52	1	80	190	NA	NA	NA	NA	2	5	5	5	5	3	4	0	3	0	0	0	0	1	0	0	0	0	0	0	0	0	0	0	0	0	0	0	0	0	0	0	0	0	1	0	0	0	0	0
76	1	53	2	65	155	NA	NA	NA	NA	1	5	5	5	5	3	4	0	3	0	0	0	0	0	0	0	0	0	0	0	0	0	0	0	0	0	0	0	0	0	0	0	0	0	0	0	0	0	0	0
77	1	60	2	70	160	NA	NA	NA	NA	2	5	5	5	5	3	4	0	3	0	0	0	0	0	0	0	0	0	0	0	0	0	0	0	0	0	0	0	0	0	0	0	0	0	0	0	0	0	0	0
79	1	61	1	70	175	NA	NA	NA	NA	2	5	5	5	5	3	4	0	3	0	0	0	0	0	0	0	0	0	0	0	0	0	0	0	0	0	0	0	0	0	0	0	0	0	1	0	0	0	0	0
81	1	60	1	84	185	NA	NA	NA	NA	1	5	5	5	5	3	4	0	3	0	0	0	0	0	0	0	0	0	0	0	0	0	0	0	0	0	0	0	0	0	0	0	0	0	0	0	0	0	0	0
82	1	57	1	70	170	NA	NA	NA	NA	1	5	5	5	5	3	4	0	3	0	0	0	0	0	0	0	0	0	0	0	0	0	0	0	0	0	0	0	0	0	0	0	0	0	0	0	0	0	0	0
84	1	57	2	67	168	NA	NA	NA	NA	2	5	5	5	5	3	4	0	3	0	0	0	0	0	0	0	0	0	0	0	0	0	0	0	0	0	0	0	0	0	0	0	1	1	1	0	0	0	0	0
85	1	52	2	59	157	NA	NA	NA	NA	2	5	5	5	5	3	4	0	3	0	0	0	0	0	0	0	0	0	0	0	0	0	0	0	0	0	0	0	0	0	0	0	0	0	0	0	0	0	0	0
87	1	62	2	69	164	NA	NA	NA	NA	2	4	4	5	5	3	4	0	3	0	0	0	0	0	0	0	0	0	0	0	0	0	0	0	0	0	0	0	0	0	0	0	1	1	1	0	0	0	0	0
88	1	49	2	73	177	NA	NA	NA	NA	1	5	5	5	5	3	4	0	3	0	0	0	0	0	0	0	0	0	0	0	0	0	0	0	0	0	0	0	0	0	0	0	0	0	0	0	0	0	0	0
89	1	51	2	68	172	NA	NA	NA	NA	2	5	5	5	5	3	4	0	3	0	0	0	0	0	0	0	0	0	0	0	0	0	0	0	0	0	0	0	0	0	0	0	0	1	1	0	0	0	0	0
90	1	49	2	65	169	NA	NA	NA	NA	1	5	5	5	5	3	4	0	3	0	0	0	0	0	0	0	0	0	0	0	0	0	0	0	0	0	0	0	0	0	0	0	0	0	0	0	0	0	0	0
91	1	55	2	55	166	NA	NA	NA	NA	2	5	5	5	5	3	4	0	3	0	0	0	0	1	0	0	0	0	0	0	0	0	0	0	0	0	0	0	0	0	0	1	1	1	1	0	0	0	0	0
92	1	55	2	68	170	NA	NA	NA	NA	1	5	5	5	5	3	4	0	3	0	0	0	0	0	0	0	0	0	0	0	0	0	0	0	0	0	0	0	0	0	0	0	0	0	0	0	0	0	0	0
94	1	60	1	70	171	NA	NA	NA	NA	1	5	5	5	5	3	4	0	3	0	0	0	0	0	0	0	0	0	0	0	0	0	0	0	0	0	0	0	0	0	0	0	0	0	0	0	0	0	0	0
95	1	61	1	68	173	NA	NA	NA	NA	2	4	4	5	5	3	4	0	3	0	0	0	0	0	0	0	0	0	0	0	0	0	0	0	0	0	0	0	0	0	0	0	0	1	1	0	0	0	0	0
98	1	51	2	68	171	NA	NA	NA	NA	1	5	5	5	5	3	4	0	3	0	0	0	0	0	0	0	0	0	0	0	0	0	0	0	0	0	0	0	0	0	0	0	0	0	0	0	0	0	0	0
99	1	49	2	75	181	NA	NA	NA	NA	3	4	4	5	5	3	4	0	3	0	0	0	0	1	0	0	0	0	0	0	0	0	0	0	0	0	0	0	0	0	0	1	1	1	1	0	0	0	0	0
100	1	53	1	80	190	NA	NA	NA	NA	1	5	5	5	5	3	4	0	3	0	0	0	0	0	0	0	0	0	0	0	0	0	0	0	0	0	0	0	0	0	0	0	0	0	0	0	0	0	0	0
102	1	61	1	71	180	NA	NA	NA	NA	1	5	5	5	5	3	4	0	3	0	0	0	0	0	0	0	0	0	0	0	0	0	0	0	0	0	0	0	0	0	0	0	0	0	0	0	0	0	0	0
103	1	50	2	60	167	NA	NA	NA	NA	3	5	5	5	5	3	4	0	3	0	0	0	1	1	0	0	0	0	0	0	0	0	0	0	0	0	0	0	0	0	0	1	1	1	1	0	0	0	0	0
104	1	50	2	65	160	NA	NA	NA	NA	1	5	5	5	5	3	4	0	3	0	0	0	0	0	0	0	0	0	0	0	0	0	0	0	0	0	0	0	0	0	0	0	0	0	0	0	0	0	0	0
106	1	55	2	65	159	NA	NA	NA	NA	1	5	5	5	5	3	4	0	3	0	0	0	0	0	0	0	0	0	0	0	0	0	0	0	0	0	0	0	0	0	0	0	0	0	0	0	0	0	0	0
107	1	52	2	51	145	NA	NA	NA	NA	2	5	5	5	5	3	4	0	3	0	0	0	0	1	0	0	0	0	0	0	0	0	0	0	0	0	0	0	0	0	0	0	0	1	1	0	0	0	0	0
108	1	50	2	67	170	NA	NA	NA	NA	1	5	5	5	5	3	4	0	3	0	0	0	0	0	0	0	0	0	0	0	0	0	0	0	0	0	0	0	0	0	0	0	0	0	0	0	0	0	0	0
110	1	68	2	85	176	NA	NA	NA	NA	1	5	5	5	5	3	4	0	3	0	0	0	0	0	0	0	0	0	0	0	0	0	0	0	0	0	0	0	0	0	0	0	0	0	0	0	0	0	0	0
112	1	50	2	57	158	NA	NA	NA	NA	2	5	5	5	5	3	4	0	3	0	0	0	0	0	0	0	0	0	0	0	0	0	0	0	0	0	0	0	0	0	0	0	0	0	0	0	0	0	0	0
113	1	50	2	58	166	NA	NA	NA	NA	1	5	5	5	5	3	4	0	3	0	0	0	0	0	0	0	0	0	0	0	0	0	0	0	0	0	0	0	0	0	0	0	0	0	0	0	0	0	0	0
114	1	55	2	70	172	NA	NA	NA	NA	1	5	5	5	5	3	4	0	3	0	0	0	0	0	0	0	0	0	0	0	0	0	0	0	0	0	0	0	0	0	0	0	0	0	0	0	0	0	0	0
115	1	54	2	51	150	NA	NA	NA	NA	2	5	5	5	5	3	4	0	3	0	0	0	0	0	0	0	0	0	0	0	0	0	0	0	0	0	0	0	0	0	0	0	0	0	0	0	0	0	0	0
117	1	50	2	55	158	NA	NA	NA	NA	1	5	5	5	5	3	4	0	3	0	0	0	0	0	0	0	0	0	0	0	0	0	0	0	0	0	0	0	0	0	0	0	0	0	0	0	0	0	0	0
120	1	55	2	70	172	NA	NA	NA	NA	1	5	5	5	5	3	4	0	3	0	0	0	0	0	0	0	0	0	0	0	0	0	0	0	0	0	0	0	0	0	0	0	0	0	0	0	0	0	0	0
121	1	57	2	68	155	NA	NA	NA	NA	1	5	5	5	5	3	4	0	3	0	0	0	0	0	0	0	0	0	0	0	0	0	0	0	0	0	0	0	0	0	0	0	0	0	0	0	0	0	0	0
123	1	62	1	100	177	NA	NA	NA	NA	2	4	2	5	4	2	3	1	3	0	1	0	1	1	0	1	0	0	1	1	1	0	0	1	1	1	1	1	1	0	1	1	1	1	1	1	0	0	0	1
63	1	44	1	74	177	NA	NA	NA	NA	2	5	5	5	5	3	4	0	3	0	0	0	0	0	0	0	0	0	0	0	0	0	0	0	0	0	0	0	0	0	0	0	0	0	0	0	0	0	0	0
71	1	59	1	65	173	NA	NA	NA	NA	1	5	5	5	5	3	4	0	3	0	0	0	0	0	0	0	0	0	0	0	0	0	0	0	0	0	0	0	0	0	0	0	0	0	0	0	0	0	0	0
75	1	46	2	60	160	NA	NA	NA	NA	1	5	5	5	5	3	4	0	3	0	0	0	0	0	0	0	0	0	0	0	0	0	0	0	0	0	0	0	0	0	0	0	0	0	0	0	0	0	0	0
78	1	60	2	72	153	NA	NA	NA	NA	2	2	5	2	5	3	3	0	2	0	0	0	1	1	0	1	0	1	1	1	1	1	1	0	0	1	1	0	0	0	0	1	1	1	1	0	0	0	0	0
80	1	55	1	55	158	NA	NA	NA	NA	1	5	5	5	5	3	4	0	3	0	0	0	0	0	0	0	0	0	0	0	0	0	0	0	0	0	0	0	0	0	0	0	0	0	0	0	0	0	0	0
96	1	52	1	88	190	NA	NA	NA	NA	2	4	4	2	4	2	3	1	2	0	0	0	1	1	0	0	0	0	0	1	0	0	0	0	0	0	0	0	0	0	0	1	0	0	0	0	0	0	0	0
97	1	55	1	74	184	NA	NA	NA	NA	1	5	5	5	5	3	4	0	3	0	0	0	0	0	0	0	0	0	0	0	0	0	0	0	0	0	0	0	0	0	0	0	0	0	0	0	0	0	0	0
[truncated: 55 more columns]
